# Supplementary material for: The Putative RNA-Binding Protein Dri1 Promotes the Loading of Kinesin-14/Klp2 to the Mitotic Spindle and Is Sequestered into Heat-Induced Protein Aggregates in Fission Yeast
Source: Int J Mol Sci. 2021 Apr 30;22(9):4795. doi: 10.3390/ijms22094795 (PMC8125374; doi:10.3390/ijms22094795)
Supplement: Supplementary file 1 [file ijms-22-04795-s001.zip]

Archive with 1 entries (1 files):
- ijms-1163877-supplementary.pdf
